# Supplementary material for: Natural-Origin Edible Gels as Delivery Systems for Green Tea Extract: Formulation, Physicochemical, and Biopharmaceutic Profile Assessment
Source: Molecules. 2025 Jun 28;30(13):2789. doi: 10.3390/molecules30132789 (PMC12250661; doi:10.3390/molecules30132789)
Supplement: Supplementary file 1 [file molecules-30-02789-s001.zip]

Archive with 1 entries (1 files):
- molecules-3650274-supplementary.pdf
